# Supplementary material for: KSR1 is a scaffold for the Hippo signaling pathway
Source: Commun Biol. 2025 Dec 1;8:1725. doi: 10.1038/s42003-025-09009-4 (PMC12669712; doi:10.1038/s42003-025-09009-4)
Supplement: Supplementary file 3 — Supplementary Data 1 [file 42003_2025_9009_MOESM3_ESM.xlsx]

## Sheet: Figure 1F
WT	KSR1-/-
1	10.4599
1	11.1116
1	3.04648

## Sheet: Figure 1G
MEF			MCF-7
WT	KSR1-/-		siRNA-Cntl	siRNA-KSR1
1	10.4599		1	2.88429
1	11.1116		1	2.05584
1	3.04648		1	1.50872

## Sheet: Figure 3A
CYR61				CTGF
WT	KSR1-/-			WT	KSR1-/-
1.47197	0.32381			1.18594	0.0801252
1.5242	0.292742			0.849576	0.0844125
				0.992514	0.0744237

## Sheet: Figure 3C
siCtrl	siKSR1
1	0.46596
1	0.244987
1	0.348018
1	0.260301
1	0.107616
1	0.102889

## Sheet: Figure 3D
siCtrl	siKSR1
1.23286	0.154264
0.889214	0.130435
0.877926	0.169314
0.775772	0.109154
1.12186	0.107421
1.10237	0.126913

## Sheet: Figure 3E
CyR61				CTGF
siNeg Cntl	siKSR1			siNeg Cntl	siKSR1
1	0.511369			1	0.208364
1	0.756759			1	0.270364
1	0.648686			1	0.279784

## Sheet: Figure 4B
WT	KSR+/+		WT	KSR1-/-
1	4.22057		1	0.418847
1	4.90254		1	0.950308
1	4.9345		1	0.825273
1	8.62862		1	0.345303
1	8.50973		1	0.844444

## Sheet: Figure 4D
WT	KSR-/-
357.993	160.671
203.363	316.278
533.517	316.826
102.875	288.677
253.908	321.509
403.438	207.154
248.917	244.21
314.968	178.423
560.612	234.389
788.84	182.458
505.301	328.019
555.103	276.901
348.568	244.341
567.485	443.245
431.739	281.72
203.211	240.42
433.815	240.42
203.211	268.945
196.181	332.698
402.999	378.999
436.344	215.093
340.661	283.387
393.606	243.811
304.863	246.773
340.661	235.857
205.3	253.584
205.3	194.2
344.392	125.452
140.211	194.2
246.385	171.38
375.12	133.765
584.622	183.335
501.141	170.918
528.723	335.197
517.099	251.162
349.127	189.64
353.085	162.642
357.973	124.166
357.973	213.226
326.809	137.681
506.737	142.68
439.722	171.586
476.842	194.436
381.293	234.805
296.805	195.1
407.043	176.36
613.781	174.908
538.17	169.884
324.808	157.533
451.015	285.255
451.015	125.112
252.608	216.034
1001.59	213.722
357.128	366.542
362.431	209.038
457.502	250.313
343.954	218.871
384.736	180.964
1001.59	301.988
755.123	358.602
515.432	323.232
374.556	217.838
353.623	186.718
820.929	220.745
426.116	274.636
534.895	153.553
416.038	210.129
372.415	333.198
581.971	190.683
581.971	98.2101
251.915	144.986
1104.38	151.808
278.094	202.078
278.094	160.821
373.218	194.926
390.298	161.383
518.773	139.488
394.243	175.687
522.873	124.304
509.738	98.9969
528.774	124.055
544.982	98.941
677.561	186.496
522.873	219.681
373.218	172.639
657.675	143.108
557.873	155.315
557.873	201.367
509.738	141.313
278.094	104.663
657.675	114.937
484.008	226.31
430.366	226.31
313.268	225.461
707.315	213.758
510.462	194.736
707.315	278.657
655.549	254.749
510.462	246.869
655.549	246.869
464.974	184.179
240.05	219.798
660.149	184.179
533.853	284.675
240.05	274.757
499.554	244.925
592.899	232.278
267.453	276.22
561.799	256.351
1174.36	199.236
533.853	243.594
278.096	273.428
689.512	274.624
695.336	296.608
662.19	179.385
503.222	175.112
420.789	188.192
502.45	122.252
532.687	208.215
659.251	174.777
628.828	195.69
478.582	183.707
659.251	144.606
628.828	168.809
478.582	239.581
841.114	203.401
290.409	173.712
592.805	168.14
474.872	129.736
411.082	135.622
215.932	92.0322
344.615	127.155
239.48	175.591
377.639	115.619
334.313	92.0322
679.017	162.787
196.434	110.87
602.314	136.733
541.473	114.073
656.115	201.289
355.543	191.584
373.997	168.287
602.314	226.971
604.034	263.426
328.277	231.147
311.096	232.969
311.096	146.917
495.507	143.77
424.993	185.644
1187.79	225.929
481.596	228.876
481.596	154.743
485.247	188.785
392.751	181.728
532.222
550.951
462.716
625.22
619.188
467.574
457.751
625.22
679.066
381.833
484.862
685.63
371.524
518.104
214.523
519.945
470.898
613.452
613.452
405.995
613.452
245.341
434.574
558.384
528.85
505.666
480.698
544.222
533.132
641.363
541.462
223.682
385.416
474.613
218.069
173.662
417.958
273.22
273.119
304.902
438.451
383.917
388.209
436.272
474.062
314.435
381.706
259.457
275.722
415.853
435.778
314.227
325.832
298.572
470.697
464.087
226.741
431.159
280.956
226.741
440.189
251.897
514.702
400.63
577.018
333.19
393.422
362.84
357.61
591.73
371.793
261.169
654.503
450.176
539.279
518.231
321.291
529.426
474.539
615.114
569.361
416.638
517.835
741.121
189.721
501.042
651.627
680.142
530.618
368.337
509.09
692.598
471.863
471.863
371.793
538.283
373.578
261.054
244.459
504.556
423.714
855.688
216.738
223.451
293.799
254.82
234.808
343.764
333.41
181.3
351.307
172.528
359.06
572.354
244.969
375.212
494.148
413.576
244.174
341.252
393.19
378.427
340.83
320.04
345.631
383.291
360.12
340.83
295.363
235.739
171.352
452.76
217.574
401.447
541.496
461.027
586.527
377.755
401.395
421.747
459.319
621.016
307.379
480.493
515.525
1070.59
419.093
526.074
349.044
213.197
213.197
542.335
182.642
526.851
234.141
370.118
398.507
434.131
405.196
400.868
379.213
436.896
466.692
462.523
357.17
311.867
634.341
405.196
331.497

## Sheet: Figure 4E
YAP			YAP
WT	KSR1+/+		WT	KSR-/-
1.66497	23.164			0.541146
0.674641	14.8421		0.674641	0.487548
0.89027	18.5148		0.89027	0.472034

## Sheet: Figure 4G
siCntl	siRNAKSR1
1	0.552105
1	0.459446
1	0.500721
1	0.744956
1	0.535541

[truncated: 18 more sheets: Figure 4H, Figure 5B, Figure 5D, Figure 6B, Sheet1, Figure 6C, Figure 6D, Figure 6E, Figure 6F, Figure 7B, Figure 7C, Figure 8C, Supplementary Figure 2B, Supplementary Figure 2D, Supplementary Figure 2F, Supplementary Figure 2G, Supplementary Figure 3, Supplementary Figure 6]
